# Supplementary material for: Behavioural Interventions and Botulinum Toxin Injections for Drooling, Swallowing, Feeding, and Oral-Motor Outcomes in Children: A Domain-Specific Systematic Review and Meta-Analysis of Randomised Controlled Trials
Source: J Clin Med. 2026 Jun 16;15(12):4653. doi: 10.3390/jcm15124653 (PMC13302669; doi:10.3390/jcm15124653)
Supplement: Supplementary file 1 [file jcm-15-04653-s001.zip]

Archive with 4 entries (4 files):
- Supplementary Table S1 - PRISMA 2020 Abstract Checklist.pdf
- Supplementary Table S2 - PRISMA 2020 Checklist.pdf
- Supplementary Table S3.pdf
- Supplementary Table S4.pdf
